# Supplementary material for: Knee Injury Detection Using Deep Learning on MRI Studies: A Systematic Review
Source: Diagnostics (Basel). 2022 Feb 19;12(2):537. doi: 10.3390/diagnostics12020537 (PMC8871256; doi:10.3390/diagnostics12020537)
Supplement: Supplementary file 1 [file diagnostics-12-00537-s001.zip]

Archive with 1 entries (1 files):
- diagnostics-1546933-supplementary.pdf
